# Supplementary material for: Association of Small HDL Subclasses with Mortality Risk in Chronic Kidney Disease
Source: Antioxidants (Basel). 2024 Dec 11;13(12):1511. doi: 10.3390/antiox13121511 (PMC11673888; doi:10.3390/antiox13121511)
Supplement: Supplementary file 1 [file antioxidants-13-01511-s001.zip]

Archive with 1 entries (1 files):
- antioxidants-3340957-supplementary.pdf
